# Supplementary material for: Targeted inactivation of Salmonella Agona metabolic genes by group II introns and in vivo assessment of pathogenicity and anti-tumour activity in mouse model
Source: PeerJ. 2019 Jan 16;7:e5989. doi: 10.7717/peerj.5989 (PMC6339473; doi:10.7717/peerj.5989)
Supplement: Figure S6 [file peerj-07-5989-s006.xlsx]

## Sheet: WBC
WBC x109/L
	DAY 1	DAY 3	DAY 10	DAY 21	DAY 36
PBS	2.8	3.2	3.3	2.7	2.9
	3.8	5.1	2.7	3.5	3
W	5.5	4.15	14.7	9.7	7.2
	5.2	3.9	16.2	6.4	6.1
		4	15.4	6.9
BD	6.8	3.2	13.3	6.9	4.4
	5.1	4.1	14.3	6.4	6
		4.8	13.8
LA	5.5	4.9	11.6	7.2	5.2
	5.2	4.7	13	6.5	7
		5.2	12.3	6.8
BDLA	6.2	4.3	13.3	5.6	7.2
	5	4.8	9.8	6.3	6.5
		5.1	11.9	5.9
Average
PBS	3.3	4.15	3	3.1	2.95
W	5.35	4.01667	15.4333	7.66667	6.65
BD	5.95	4.03333	13.8	6.65	5.2
LA	5.35	4.93333	12.3	6.83333	6.1
BDLA	5.6	4.73333	11.6667	5.95	6.85

## Sheet: Neutrophil
Neutro x109/L
	DAY 1	DAY 3	DAY 10	DAY 21	DAY 36
PBS	10	12	10	8	9
	10	8	12	12	10
W	60	49	52	12	12
	63	43	45	10	11
		46	45	9
BD	66	44	41	9	11
	61	51	49	12	10
		47.5	45
LA	68	33	30	13	10
	65	37	28	8	11
		35	26	11
BDLA	64	31	20	10	10
	54	35	25	8	11
		33	25	15
Average
PBS	10	10	11	10	9.5
W	61.5	46	47.3333	10.3333	11.5
BD	63.5	47.5	45	10.5	10.5
LA	66.5	35	28	10.6667	10.5
BDLA	59	33	23.3333	11	10.5

## Sheet: Lymphocyte
Lymp x109/L
	DAY 1	DAY 3	DAY 10	DAY 21	DAY 36
PBS	80	77	81	80	84
	82	83	79	86	83
W	24	22	37	76	78
	25	50	36	73	80
		54	35	70
BD	21	68	32	76	78
	28	45	31	69	80
		32	33
LA	23	56	38	69	82
	17	48	50	72	80
		52	53	77
BDLA	26	59	77	77	82
	37	40	43	79	78
		49.5	50	76
Average
PBS	81	80	80	83	83.5
W	24.5	42	36	73	79
BD	24.5	48.3333	32	72.5	79
LA	20	52	47	72.6667	81
BDLA	31.5	49.5	56.6667	77.3333	80
